# Supplementary material for: Analysis of the Segregation Distortion of FcRAN1 Genotypes Based on Whole-Genome Resequencing of Fig (Ficus carica L.) Breeding Parents
Source: Front Plant Sci. 2021 Aug 10;12:647599. doi: 10.3389/fpls.2021.647599 (PMC8384052; doi:10.3389/fpls.2021.647599)
Supplement: Supplementary Table 1 — “Type” refers to the genetic segregation type: 1| 0 means that the target sample is homozygous for the reference sequence and the other samples are homozygous for the other sequence, whereas 0.5| 0 means the target sample is heterozygous for the reference sequence and the other samples are homozygous for the other sequence. [file Table_1.xlsx]

## Sheet: TableS1
SNP ID	Position	REF	ALT	type	Description	Accession	E-value
FCA_r2.3chr01b:13145983	13145983	A	G	1|0	hypothetical protein EOP33_09355 [Rickettsiaceae bacterium]	RYE03998.1	9e-23
FCA_r2.3chr01b:15626681	15626681	A	G	1|0	hypothetical protein L484_025540 [Morus notabilis]	EXC01164.1	1e-06
FCA_r2.3chr01b:15627054	15627054	G	A	1|0	hypothetical protein L484_025540 [Morus notabilis]	EXC01164.1	1e-18
FCA_r2.3chr01b:15627161	15627161	A	T	1|0	hypothetical protein L484_019331 [Morus notabilis]	EXB45106.1	9e-26
FCA_r2.3chr01b:15627385	15627385	T	C	1|0	hypothetical protein L484_019331 [Morus notabilis]	EXB45106.1	3e-15
FCA_r2.3chr03:13031572	13031572	A	G	1|0	uncharacterized protein LOC112091525 [Morus notabilis]	XP_024021189.1	3e-13
FCA_r2.3chr03:15824248	15824248	A	G	1|0	RNA-directed DNA polymerase [Rickettsiaceae bacterium]	RYE03660.1	1e-34
FCA_r2.3chr04:27402106	27402106	A	G	1|0	hypothetical protein PanWU01x14_172890 [Parasponia andersonii]	PON57569.1	0.003
FCA_r2.3chr04:27616751	27616751	A	T	1|0	Ficin 4 [Ficus carica]	BBD74168.1	1e-27
FCA_r2.3chr05:12148565	12148565	T	C	1|0	DUF1985 domain-containing protein [Streptomyces sp. S10(2018)]	WP_206303263.1	1e-19
FCA_r2.3chr05:21516932	21516932	G	A	1|0	hypothetical protein [Streptomyces sp. S1]	WP_163014113.1	1e-35
FCA_r2.3chr11:1571702	1571702	C	G	1|0	hypothetical protein EOP45_05680 [Sphingobacteriaceae bacterium]	RYE24596.1	4e-14
FCA_r2.3chr11:1573245	1573245	C	T	1|0	ubiquitin-like-specific protease ESD4 [Pyrus ussuriensis x Pyrus communis]	KAB2627267.1	5e-06
FCA_r2.3chr11:1761539	1761539	T	C	1|0	retrotransposon gag domain-containing protein [Streptomyces sp. S1]	WP_163014100.1	5e-24
FCA_r2.3chr12:19812775	19812775	A	G	1|0	reverse transcriptase domain-containing protein [Tanacetum cinerariifolium]	GEV22607.1	0.0008
FCA_r2.3chr12:7767474	7767474	C	T	1|0	Squalene/phytoene synthase [Trema orientale]	PON90389.1	7e-10
FCA_r2.3chr00:2300861	2300861	A	C	0.5|0	hypothetical protein TorRG33x02_053630 [Trema orientale]	PON98748.1	2e-27
FCA_r2.3chr00:3132064	3132064	G	T	0.5|0	Putative ribonuclease H protein [Apostasia shenzhenica]	PKA49974.1	1e-33
FCA_r2.3chr01a:18935489	18935489	C	T	0.5|0	ABC type transporter protein [Trema orientale]	PON89430.1	5e-20
FCA_r2.3chr01a:19510828	19510828	T	C	0.5|0	Late embryogenesis abundant protein [Trema orientale]	PON74436.1	1e-41
FCA_r2.3chr01a:23099576	23099576	T	G	0.5|0	P-type ATPase [Parasponia andersonii]	PON34010.1	3e-32
FCA_r2.3chr01a:24812910	24812910	A	C	0.5|0	Stigma-specific protein Stig1 [Corchorus capsularis]	OMO76912.1	9e-30
FCA_r2.3chr01a:8163923	8163923	T	C	0.5|0	hypothetical protein L484_015653 [Morus notabilis]	EXB58319.1	0.0008
FCA_r2.3chr01a:8241006	8241006	T	C	0.5|0	protein SRG1 [Morus notabilis]	XP_010095129.1	6e-13
FCA_r2.3chr01b:12077163	12077163	C	T	0.5|0	putative cysteine-rich receptor-like protein kinase 32 [Juglans regia]	XP_035541702.1	0.014
FCA_r2.3chr01b:12394350	12394350	T	G	0.5|0	WD repeat-containing protein 76 isoform X1 [Cucumis melo var. makuwa]	TYK03631.1	0.001
FCA_r2.3chr01b:12823187	12823187	A	T	0.5|0	N-alpha-acetyltransferase 35, NatC auxiliary subunit [Morus notabilis]	XP_024030452.1	5e-10
FCA_r2.3chr01b:13053416	13053416	A	G	0.5|0	hypothetical protein L484_018930 [Morus notabilis]	EXB51700.1	2e-06
FCA_r2.3chr01b:13539892	13539892	A	G	0.5|0	hypothetical protein L484_023598 [Morus notabilis]	EXB89946.1	6e-07
FCA_r2.3chr01b:13701957	13701957	T	C	0.5|0	uncharacterized protein LOC21408449 [Morus notabilis]	XP_010097218.1	7e-25
FCA_r2.3chr01b:13808519	13808519	A	G	0.5|0	hypothetical protein FNV43_RR19705 [Rhamnella rubrinervis]	KAF3436952.1	5e-08
FCA_r2.3chr01b:13943138	13943138	A	C	0.5|0	hydroquinone glucosyltransferase [Morus notabilis]	XP_010095793.1	1e-43
FCA_r2.3chr01b:17838562	17838562	A	G	0.5|0	uncharacterized protein LOC112093555 [Morus notabilis]	XP_024028001.1	0.0002
FCA_r2.3chr01b:23389927	23389927	T	C	0.5|0	G-type lectin S-receptor-like serine/threonine-protein kinase At4g27290 [Morus notabilis]	XP_024027461.1	8e-32
FCA_r2.3chr01b:27897298	27897298	T	A	0.5|0	uncharacterized protein LOC105156729 [Sesamum indicum]	XP_011071250.1	6e-11
FCA_r2.3chr01b:29144795	29144795	T	A	0.5|0	putative nicotinate-nucleotide adenylyltransferase [Trema orientale]	PON94009.1	1e-12
FCA_r2.3chr02:1058331	1058331	G	T	0.5|0	Gag-Pol-related retrotransposon family protein [Trema orientale]	PON54809.1	7e-08
FCA_r2.3chr02:1337639	1337639	T	A	0.5|0	hypothetical protein [Streptomyces sp. S1]	WP_163014104.1	0.036
FCA_r2.3chr02:15834784	15834784	A	G	0.5|0	UDP-glycosyltransferase 71K1 [Morus notabilis]	XP_010104648.1	8e-40
FCA_r2.3chr02:16140989	16140989	T	A	0.5|0	14-3-3-like protein B [Morus notabilis]	EXB94631.1	0.009
FCA_r2.3chr02:17952418	17952418	A	G	0.5|0	Nitrate excretion transporter 1 [Morus notabilis]	EXC33228.1	3e-49
FCA_r2.3chr02:18458245	18458245	C	T	0.5|0	uncharacterized protein LOC115719590 isoform X2 [Cannabis sativa]	XP_030504552.1	5e-16
FCA_r2.3chr02:19942396	19942396	G	T	0.5|0	Coiled-coil domain-containing protein SCD [Trema orientale]	PON63156.1	0.006
FCA_r2.3chr02:20700150	20700150	T	C	0.5|0	ankyrin-3 isoform X2 [Cannabis sativa]	XP_030506139.1	7e-07
FCA_r2.3chr02:20716879	20716879	A	C	0.5|0	Zein-binding domain containing protein [Parasponia andersonii]	PON46090.1	1e-15
FCA_r2.3chr02:20718349	20718349	C	T	0.5|0	myosin-binding protein 1 isoform X1 [Morus notabilis]	XP_024025176.1	8e-12
FCA_r2.3chr02:22374949	22374949	G	T	0.5|0	phospholipase A(1) LCAT3 [Morus notabilis]	XP_024024518.1	3e-14
FCA_r2.3chr02:22546804	22546804	A	G	0.5|0	tetraketide alpha-pyrone reductase 1-like [Prunus avium]	XP_021804025.1	7e-19
FCA_r2.3chr02:23441652	23441652	C	T	0.5|0	G-type lectin S-receptor-like serine/threonine-protein kinase LECRK2 [Prunus yedoensis var. nudiflora]	PQM33268.1	1e-23
FCA_r2.3chr02:23511269	23511269	C	A	0.5|0	Serine/threonine protein kinase [Parasponia andersonii]	PON48832.1	3e-43
FCA_r2.3chr02:23511270	23511270	A	C	0.5|0	Serine/threonine protein kinase [Parasponia andersonii]	PON48832.1	4e-44
FCA_r2.3chr02:23511799	23511799	A	T	0.5|0	Tyrosine-protein kinase [Parasponia andersonii]	PON48834.1	6e-37
FCA_r2.3chr02:23511997	23511997	G	T	0.5|0	Tyrosine-protein kinase [Parasponia andersonii]	PON48834.1	2e-44
FCA_r2.3chr02:23512725	23512725	T	C	0.5|0	S-receptor-like serine/threonine-protein kinase [Parasponia andersonii]	PON48838.1	5e-35
FCA_r2.3chr02:23523648	23523648	A	G	0.5|0	S-receptor-like serine/threonine-protein kinase [Parasponia andersonii]	PON48838.1	2e-26
FCA_r2.3chr02:9844077	9844077	T	C	0.5|0	hypothetical protein L484_003434 [Morus notabilis]	EXC25221.1	0.006
FCA_r2.3chr02:9849702	9849702	T	G	0.5|0	putative B3 domain-containing protein At3g24850 [Morus notabilis]	XP_010099800.1	1e-19
FCA_r2.3chr03:11747319	11747319	C	T	0.5|0	hypothetical protein C1H46_014295 [Malus baccata]	KAG5533156.1	0.005
FCA_r2.3chr03:4517150	4517150	T	A	0.5|0	putative F-box protein At1g67623 [Hevea brasiliensis]	XP_021686976.1	2e-05
FCA_r2.3chr03:9057495	9057495	T	G	0.5|0	hypothetical protein L484_025409 [Morus notabilis]	EXB65329.1	1e-30
FCA_r2.3chr04:12903952	12903952	A	T	0.5|0	hypothetical protein EOP33_09195 [Rickettsiaceae bacterium]	RYE04351.1	5e-15
FCA_r2.3chr04:21307633	21307633	A	G	0.5|0	hypothetical protein PRUPE_1G179300 [Prunus persica]	ONI29073.1	0.013
FCA_r2.3chr04:23627423	23627423	T	G	0.5|0	Soluble inorganic pyrophosphatase [Morus notabilis]	EXC35449.1	2e-18
FCA_r2.3chr04:4158138	4158138	T	C	0.5|0	S-adenosyl-L-methionine-dependent methyltransferase [Parasponia andersonii]	PON43412.1	6e-53
FCA_r2.3chr04:4249562	4249562	A	G	0.5|0	ABC transporter C family member 9 [Morus notabilis]	EXB44219.1	9e-25
FCA_r2.3chr04:4415136	4415136	T	C	0.5|0	reverse transcriptase [Gossypium australe]	KAA3468935.1	9e-13
FCA_r2.3chr04:4891783	4891783	T	G	0.5|0	hypothetical protein L484_005013 [Morus notabilis]	EXC05420.1	4e-06
FCA_r2.3chr04:517933	517933	T	C	0.5|0	Omega-hydroxypalmitate O-feruloyl transferase [Morus notabilis]	EXC29146.1	1e-18
FCA_r2.3chr05:14718952	14718952	A	G	0.5|0	uncharacterized protein LOC21396438 [Morus notabilis]	XP_024030341.1	2e-28
FCA_r2.3chr05:20746321	20746321	T	C	0.5|0	hypothetical protein L484_017007 [Morus notabilis]	EXB96159.1	3e-08
FCA_r2.3chr05:20940103	20940103	T	A	0.5|0	uncharacterized protein LOC105350023 [Fragaria vesca subsp. vesca]	XP_011459661.1	5e-24
FCA_r2.3chr05:21516703	21516703	A	G	0.5|0	hypothetical protein [Streptomyces sp. S1]	WP_163014113.1	7e-33
FCA_r2.3chr05:21586402	21586402	G	A	0.5|0	hypothetical protein Acr_00g0005170 [Actinidia rufa]	GFS29058.1	3e-20
FCA_r2.3chr05:21586536	21586536	C	T	0.5|0	hypothetical protein Acr_21g0011320 [Actinidia rufa]	GFZ10533.1	4e-12
FCA_r2.3chr05:2427240	2427240	C	G	0.5|0	putative disease resistance RPP13-like protein 1 [Ziziphus jujuba]	XP_015881896.2	3e-08
FCA_r2.3chr05:2427241	2427241	T	G	0.5|0	putative disease resistance RPP13-like protein 1 [Ziziphus jujuba]	XP_015881896.2	3e-08
FCA_r2.3chr05:2462251	2462251	A	T	0.5|0	cytosolic sulfotransferase [Salix suchowensis]	KAG5249836.1	9e-27
FCA_r2.3chr05:2721866	2721866	A	C	0.5|0	putative LRR receptor-like serine/threonine-protein kinase [Morus notabilis]	EXB53366.1	1e-21
FCA_r2.3chr05:2742576	2742576	A	G	0.5|0	putative disease resistance protein At3g14460 [Morus notabilis]	XP_024019145.1	1e-34
FCA_r2.3chr05:2743381	2743381	A	T	0.5|0	LRR domain containing protein [Trema orientale]	PON39731.1	7e-15
FCA_r2.3chr05:3886558	3886558	G	C	0.5|0	Mitochodrial transcription termination factor [Trema orientale]	PON72184.1	1e-18
FCA_r2.3chr05:7010679	7010679	C	T	0.5|0	hypothetical protein C1H46_028149 [Malus baccata]	TQD86318.1	0.029
FCA_r2.3chr07:12514790	12514790	G	A	0.5|0	cysteine-rich receptor-like protein kinase 27 [Morus notabilis]	XP_024025372.1	2e-14
FCA_r2.3chr07:12565301	12565301	A	C	0.5|0	epsin-2 [Morus notabilis]	XP_024025370.1	2e-24
FCA_r2.3chr07:2071389	2071389	T	C	0.5|0	unnamed protein product [Microthlaspi erraticum]	CAA7024288.1	3e-26
FCA_r2.3chr08:19609020	19609020	T	A	0.5|0	receptor-like protein EIX2 [Morus notabilis]	XP_024017253.1	4e-14
FCA_r2.3chr08:19640018	19640018	C	A	0.5|0	LRR domain containing protein [Parasponia andersonii]	PON42110.1	9e-25
FCA_r2.3chr09:21446817	21446817	T	C	0.5|0	hypothetical protein PanWU01x14_293110 [Parasponia andersonii]	PON40981.1	1e-10
FCA_r2.3chr09:21453208	21453208	C	T	0.5|0	hypothetical protein BVC80_8953g11 [Macleaya cordata]	OVA14896.1	0.0003
FCA_r2.3chr10:234538	234538	A	C	0.5|0	uncharacterized protein LOC112092263 [Morus notabilis]	XP_024023710.1	6e-10
FCA_r2.3chr11:1614796	1614796	G	A	0.5|0	protein NYNRIN-like [Citrus clementina]	XP_024035481.1	8e-12
FCA_r2.3chr11:8212317	8212317	A	G	0.5|0	hypothetical protein G4B88_001796 [Cannabis sativa]	KAF4401602.1	6e-30
FCA_r2.3chr12:14680163	14680163	A	G	0.5|0	pathogenesis-related protein 1-like [Ziziphus jujuba]	XP_015892933.1	8e-36
FCA_r2.3chr12:18623393	18623393	A	G	0.5|0	Serine/threonine-protein phosphatase 6 regulatory ankyrin repeat subunit A [Morus notabilis]	EXB86896.1	6e-45
FCA_r2.3chr12:19813065	19813065	A	G	0.5|0	hypothetical protein [Streptomyces sp. S10(2018)]	WP_164884107.1	0.004
FCA_r2.3chr12:21266329	21266329	C	A	0.5|0	transcription initiation factor TFIID subunit 12 isoform X1 [Morus notabilis]	XP_024024786.1	3e-12
FCA_r2.3chr12:21718478	21718478	A	C	0.5|0	uncharacterized protein LOC21396973 [Morus notabilis]	XP_024033007.1	2e-15
FCA_r2.3chr12:8354710	8354710	A	G	0.5|0	hypothetical protein [Streptomyces sp. S1]	WP_163014113.1	3e-32
