# Supplementary material for: Analysis of the Segregation Distortion of FcRAN1 Genotypes Based on Whole-Genome Resequencing of Fig (Ficus carica L.) Breeding Parents
Source: Front Plant Sci. 2021 Aug 10;12:647599. doi: 10.3389/fpls.2021.647599 (PMC8384052; doi:10.3389/fpls.2021.647599)
Supplement: Supplementary Table 2 — “Type” refers to the genetic segregation type: 1| 0 means that the target sample is homozygous for the reference sequence and the other samples are homozygous for the other sequence, whereas 0.5| 0 means the target sample is heterozygous for the reference sequence and the other samples are homozygous for the other sequence. [file Table_2.xlsx]

## Sheet: TableS2
SNP ID	Position	REF	ALT	type	Description	Accession	E-value
FCA_r2.3chr01a:394408	394408	G	A	1|0	putative Ulp1 protease family catalytic domain-containing protein [Rosa chinensis]	PRQ57801.1	0.0005
FCA_r2.3chr01a:584323	584323	T	G	1|0	hypothetical protein L484_009719 [Morus notabilis]	EXC27695.1	5e-27
FCA_r2.3chr01a:584690	584690	A	T	1|0	hypothetical protein L484_007926 [Morus notabilis]	EXB50356.1	7e-10
FCA_r2.3chr08:3839986	3839986	C	T	1|0	Retrovirus-related Pol polyprotein from transposon RE1 [Vitis vinifera]	RVW35802.1	1e-46
FCA_r2.3chr08:3842741	3842741	G	A	1|0	uncharacterized protein LOC101513206 [Cicer arietinum]	XP_004486931.2	3e-28
FCA_r2.3chr09:25844749	25844749	A	G	1|0	retrotransposon gag domain-containing protein [Streptomyces sp. S1]	WP_163014100.1	3e-09
FCA_r2.3chr12:14084728	14084728	G	T	1|0	hypothetical protein TorRG33x02_301540 [Trema orientale]	PON54723.1	0.008
FCA_r2.3chr00:4108854	4108854	C	T	0.5|0	3-oxo-5-alpha-steroid 4-dehydrogenase 2 [Morus notabilis]	XP_010103974.1	7e-19
FCA_r2.3chr00:4297064	4297064	T	C	0.5|0	ubiquitin carboxyl-terminal hydrolase 12-like isoform X1 [Punica granatum]	XP_031380387.1	4e-12
FCA_r2.3chr01a:18632272	18632272	T	C	0.5|0	probable polygalacturonase At1g80170 [Lupinus angustifolius]	XP_019448098.1	5e-17
FCA_r2.3chr01a:18935489	18935489	C	T	0.5|0	ABC type transporter protein [Trema orientale]	PON89430.1	5e-20
FCA_r2.3chr01a:19510828	19510828	T	C	0.5|0	Late embryogenesis abundant protein [Trema orientale]	PON74436.1	1e-41
FCA_r2.3chr01a:2244359	2244359	A	G	0.5|0	Ribonuclease H-like domain containing protein [Trema orientale]	POO00893.1	3e-08
FCA_r2.3chr01a:3949563	3949563	C	A	0.5|0	putative disease resistance protein [Morus notabilis]	EXB75188.1	1e-27
FCA_r2.3chr01a:584896	584896	T	G	0.5|0	hypothetical protein L484_008653 [Morus notabilis]	EXB97163.1	4e-09
FCA_r2.3chr01b:12300486	12300486	C	T	0.5|0	chitotriosidase-1 isoform X2 [Morus notabilis]	XP_024029350.1	3e-52
FCA_r2.3chr01b:13539922	13539922	G	A	0.5|0	hypothetical protein L484_023598 [Morus notabilis]	EXB89946.1	3e-08
FCA_r2.3chr01b:17370	17370	T	A	0.5|0	peter Pan-like protein [Durio zibethinus]	XP_022757978.1	3e-23
FCA_r2.3chr01b:18294904	18294904	A	C	0.5|0	probable disease resistance protein At4g27220 isoform X2 [Ziziphus jujuba]	XP_024934874.1	1e-33
FCA_r2.3chr01b:18703464	18703464	T	G	0.5|0	NB-ARC domain containing protein [Trema orientale]	PON49070.1	3e-34
FCA_r2.3chr01b:19401915	19401915	A	C	0.5|0	hypothetical protein G4B88_018670 [Cannabis sativa]	KAF4400328.1	3e-27
FCA_r2.3chr01b:19844713	19844713	T	A	0.5|0	B3 DNA binding domain containing protein [Trema orientale]	POO02663.1	4e-09
FCA_r2.3chr01b:19907793	19907793	A	G	0.5|0	transcription factor bHLH128 isoform X2 [Morus notabilis]	XP_024028534.1	8e-05
FCA_r2.3chr01b:26346392	26346392	A	G	0.5|0	uncharacterized protein LOC112097841 [Citrus clementina]	XP_024039202.1	9e-07
FCA_r2.3chr01b:3838137	3838137	T	G	0.5|0	hypothetical protein L484_018754 [Morus notabilis]	EXB89651.1	4e-07
FCA_r2.3chr02:1058331	1058331	G	T	0.5|0	beta-fructofuranosidase, soluble isoenzyme I-like [Tanacetum cinerariifolium]	GEY53101.1	1e-08
FCA_r2.3chr02:1337639	1337639	T	A	0.5|0	hypothetical protein [Streptomyces sp. S1]	WP_163014104.1	0.036
FCA_r2.3chr02:15834784	15834784	A	G	0.5|0	UDP-glycosyltransferase 71K1 [Morus notabilis]	XP_010104648.1	8e-40
FCA_r2.3chr02:16289	16289	A	G	0.5|0	Retrovirus-related Pol polyprotein from transposon RE1 [Vitis vinifera]	RVW57887.1	1e-20
FCA_r2.3chr02:16570008	16570008	T	C	0.5|0	DnaJ domain [Trinorchestia longiramus]	KAF2354994.1	0.0006
FCA_r2.3chr02:9844077	9844077	T	C	0.5|0	hypothetical protein L484_003434 [Morus notabilis]	EXC25221.1	0.006
FCA_r2.3chr02:9849702	9849702	T	G	0.5|0	putative B3 domain-containing protein At3g24850 [Morus notabilis]	XP_010099800.1	1e-19
FCA_r2.3chr04:10722592	10722592	T	C	0.5|0	uncharacterized protein LOC21404986 [Morus notabilis]	XP_010095808.1	5e-05
FCA_r2.3chr04:11744700	11744700	A	C	0.5|0	hypothetical protein [Streptomyces sp. S10(2018)]	WP_164884107.1	4e-27
FCA_r2.3chr04:12637179	12637179	T	C	0.5|0	Serine/threonine protein kinase [Trema orientale]	PON74865.1	2e-18
FCA_r2.3chr04:12903952	12903952	A	T	0.5|0	putative transposase, Ptta/En/Spm, plant [Rosa chinensis]	PRQ36640.1	5e-09
FCA_r2.3chr04:2100097	2100097	G	A	0.5|0	Transmembrane protein TqsA-like [Trema orientale]	PON47610.1	4e-43
FCA_r2.3chr04:21305439	21305439	A	G	0.5|0	Ribonuclease H-like superfamily protein [Prunus dulcis]	BBH07102.1	6e-34
FCA_r2.3chr04:21305701	21305701	T	C	0.5|0	uncharacterized protein LOC111990594 [Quercus suber]	XP_023878149.1	2e-16
FCA_r2.3chr04:21306153	21306153	T	G	0.5|0	ribonuclease H protein [Trifolium medium]	MCH84159.1	1e-21
FCA_r2.3chr04:21306553	21306553	T	C	0.5|0	hypothetical protein TorRG33x02_354290 [Trema orientale]	PON33883.1	1e-12
FCA_r2.3chr04:21307633	21307633	A	G	0.5|0	hypothetical protein PRUPE_1G179300 [Prunus persica]	ONI29073.1	0.013
FCA_r2.3chr04:22076339	22076339	A	G	0.5|0	F-box domain containing protein [Trema orientale]	PON82686.1	2e-15
FCA_r2.3chr04:22275708	22275708	T	G	0.5|0	peroxidase 64 [Morus notabilis]	XP_010113299.1	2e-26
FCA_r2.3chr04:26401618	26401618	T	G	0.5|0	mitogen-activated protein kinase kinase kinase 17 [Morus notabilis]	XP_024019590.1	5e-24
FCA_r2.3chr04:26614768	26614768	T	C	0.5|0	uncharacterized acetyltransferase At3g50280 [Morus notabilis]	XP_024030119.1	1e-33
FCA_r2.3chr04:3892029	3892029	A	T	0.5|0	uncharacterized acetyltransferase At3g50280-like [Ziziphus jujuba]	XP_015889820.1	6e-37
FCA_r2.3chr04:3955955	3955955	A	G	0.5|0	uncharacterized protein LOC115951338 [Quercus lobata]	XP_030924407.1	0.007
FCA_r2.3chr04:6231216	6231216	T	G	0.5|0	Mitogen-activated protein kinase kinase kinase [Trema orientale]	PON73654.1	0.0001
FCA_r2.3chr04:7312294	7312294	A	T	0.5|0	retroviral-like aspartic protease [Streptomyces fumigatiscleroticus]	WP_189293716.1	4e-31
FCA_r2.3chr04:7584668	7584668	G	A	0.5|0	uncharacterized protein LOC105352624 [Fragaria vesca subsp. vesca]	XP_011468452.1	5e-05
FCA_r2.3chr04:7614695	7614695	A	G	0.5|0	retrotransposon gag domain-containing protein [Streptomyces sp. S1]	WP_163014100.1	3e-59
FCA_r2.3chr05:18209160	18209160	T	C	0.5|0	retrotransposon gag domain-containing protein [Streptomyces sp. S1]	WP_163014100.1	3e-59
FCA_r2.3chr05:18814073	18814073	C	G	0.5|0	hypothetical protein AQUCO_02500140v1 [Aquilegia coerulea]	PIA40232.1	2e-13
FCA_r2.3chr05:6629845	6629845	C	T	0.5|0	zinc finger protein BRUTUS-like At1g18910 [Punica granatum]	XP_031407043.1	3e-14
FCA_r2.3chr07:10108044	10108044	A	C	0.5|0	hypothetical protein AQUCO_02500140v1 [Aquilegia coerulea]	PIA40232.1	2e-13
FCA_r2.3chr07:2909533	2909533	A	T	0.5|0	calcium-dependent protein kinase 24-like [Nicotiana tabacum]	XP_016456572.1	2e-22
FCA_r2.3chr07:2909566	2909566	T	C	0.5|0	calcium-dependent protein kinase 24-like [Nicotiana tabacum]	XP_016456572.1	1e-21
FCA_r2.3chr07:3951238	3951238	C	T	0.5|0	GEM-like protein 4 [Morella rubra]	KAB1212447.1	8e-26
FCA_r2.3chr07:4078681	4078681	G	T	0.5|0	uncharacterized protein LOC21408449 [Morus notabilis]	XP_010097218.1	2e-21
FCA_r2.3chr07:4099107	4099107	C	T	0.5|0	UDP-N-acetylmuramoyl-tripeptide--D-alanyl-D-alanine ligase [Morus notabilis]	EXB96375.1	1e-48
FCA_r2.3chr08:13433719	13433719	T	G	0.5|0	NAD(P)-binding domain containing protein [Trema orientale]	POO00229.1	9e-18
FCA_r2.3chr08:1672269	1672269	C	G	0.5|0	Cytochrome P450, E-class, group I [Parasponia andersonii]	PON79379.1	3e-12
FCA_r2.3chr08:2147208	2147208	T	A	0.5|0	Zinc finger CCCH domain-containing protein 48 [Morus notabilis]	EXC08480.1	2e-16
FCA_r2.3chr08:2151841	2151841	C	T	0.5|0	Guanine nucleotide-binding protein, beta subunit [Parasponia andersonii]	PON33219.1	4e-11
FCA_r2.3chr08:2155237	2155237	C	T	0.5|0	Guanine nucleotide-binding protein, beta subunit [Parasponia andersonii]	PON33219.1	4e-11
FCA_r2.3chr08:2645859	2645859	T	C	0.5|0	glyoxylate/hydroxypyruvate reductase HPR3-like [Quercus suber]	XP_023888886.1	2e-16
FCA_r2.3chr08:3666886	3666886	G	C	0.5|0	cytochrome P450 CYP72A219 [Morus notabilis]	XP_024018940.1	1e-16
FCA_r2.3chr08:3755039	3755039	T	A	0.5|0	cytochrome P450 CYP72A219-like isoform X2 [Prunus avium]	XP_021832548.1	4e-44
FCA_r2.3chr08:3839967	3839967	C	T	0.5|0	Retrovirus-related Pol polyprotein from transposon RE1 [Vitis vinifera]	RVW94151.1	1e-46
FCA_r2.3chr08:3841053	3841053	T	C	0.5|0	DNA polymerase theta [Morus notabilis]	EXC32791.1	8e-24
FCA_r2.3chr08:8096351	8096351	T	A	0.5|0	probable alpha-mannosidase At5g13980 isoform X2 [Morus notabilis]	XP_024023141.1	4e-19
FCA_r2.3chr08:9517256	9517256	A	C	0.5|0	putative transposase, Ptta/En/Spm, plant [Rosa chinensis]	PRQ36640.1	2e-08
FCA_r2.3chr09:23679266	23679266	G	A	0.5|0	Ulp1 protease family, C-terminal catalytic domain containing protein [Trema orientale]	PON73074.1	3e-06
FCA_r2.3chr09:2781827	2781827	T	A	0.5|0	uncharacterized protein LOC21407803 [Morus notabilis]	XP_010090420.1	0.0008
FCA_r2.3chr09:8140218	8140218	T	C	0.5|0	TATA element modulatory factor isoform X2 [Morus notabilis]	XP_024017862.1	3e-17
FCA_r2.3chr09:8301442	8301442	T	G	0.5|0	protein ANTAGONIST OF LIKE HETEROCHROMATIN PROTEIN 1-like [Morus notabilis]	XP_024019227.1	7e-15
FCA_r2.3chr09:894718	894718	T	C	0.5|0	60S ribosomal protein L29-1 [Morus notabilis]	XP_024019578.1	8e-15
FCA_r2.3chr10:16072509	16072509	T	A	0.5|0	DYW domain containing protein [Trema orientale]	PON47999.1	1e-47
FCA_r2.3chr10:16078614	16078614	G	A	0.5|0	hypothetical protein F8388_008019 [Cannabis sativa]	KAF4391408.1	1e-24
FCA_r2.3chr10:16744300	16744300	G	A	0.5|0	Ribonuclease H-like domain containing protein [Trema orientale]	PON42145.1	5e-13
FCA_r2.3chr10:234538	234538	A	C	0.5|0	uncharacterized protein LOC112092263 [Morus notabilis]	XP_024023710.1	6e-10
FCA_r2.3chr10:3428678	3428678	A	G	0.5|0	disease resistance protein RPM1 [Rosa chinensis]	XP_024168325.1	2e-07
FCA_r2.3chr10:8342757	8342757	A	C	0.5|0	MLP-like protein 31 [Capsella rubella]	XP_006289231.1	2e-07
FCA_r2.3chr10:8728315	8728315	A	T	0.5|0	probable aquaporin NIP-type [Morus notabilis]	XP_024024882.1	2e-13
FCA_r2.3chr11:12558850	12558850	A	C	0.5|0	hypothetical protein L484_018350 [Morus notabilis]	EXB36973.1	1e-09
FCA_r2.3chr11:13953968	13953968	A	G	0.5|0	LRR domain containing protein [Trema orientale]	PON81117.1	3e-06
FCA_r2.3chr11:13959526	13959526	G	A	0.5|0	NB-ARC domain, LRR domain containing protein [Trema orientale]	PON65811.1	4e-25
FCA_r2.3chr11:13969316	13969316	G	T	0.5|0	Ribonuclease P protein subunit P38-like protein [Trema orientale]	PON94667.1	2e-32
FCA_r2.3chr11:14338617	14338617	T	C	0.5|0	flavin-containing monooxygenase FMO GS-OX-like 4 [Morus notabilis]	XP_024030550.1	2e-18
FCA_r2.3chr11:16470007	16470007	A	T	0.5|0	S-norcoclaurine synthase 1 isoform X2 [Morus notabilis]	XP_024026526.1	7e-19
FCA_r2.3chr11:1710797	1710797	T	C	0.5|0	retrotransposon gag domain-containing protein [Streptomyces sp. S1]	WP_163014100.1	1e-20
FCA_r2.3chr11:8212317	8212317	A	G	0.5|0	hypothetical protein G4B88_001796 [Cannabis sativa]	KAF4401602.1	6e-30
FCA_r2.3chr12:10205170	10205170	T	A	0.5|0	germin-like protein subfamily 3 member 4 [Morus notabilis]	XP_010091223.1	0.032
FCA_r2.3chr12:11923380	11923380	A	G	0.5|0	putative F-box protein At1g65770 [Morus notabilis]	XP_010103484.2	2e-05
FCA_r2.3chr12:15429446	15429446	T	G	0.5|0	serine/threonine-protein kinase PCRK1 isoform X1 [Camellia sinensis]	XP_028090650.1	2e-08
FCA_r2.3chr12:5574760	5574760	C	T	0.5|0	hypothetical protein L484_018930 [Morus notabilis]	EXB51700.1	4e-07
FCA_r2.3chr12:7767474	7767474	C	T	0.5|0	Squalene/phytoene synthase [Trema orientale]	PON90389.1	7e-10
FCA_r2.3chr12:8351518	8351518	G	A	0.5|0	ubiquitin-like-specific protease ESD4 [Pyrus ussuriensis x Pyrus communis]	KAB2627267.1	7e-06
FCA_r2.3chr12:8354710	8354710	A	G	0.5|0	hypothetical protein [Streptomyces sp. S1]	WP_163014113.1	3e-32
FCA_r2.3chr12:9562672	9562672	T	C	0.5|0	hypothetical protein EOP33_09195 [Rickettsiaceae bacterium]	RYE04351.1	0.0001
FCA_r2.3chr12:9813115	9813115	G	C	0.5|0	hypothetical protein PanWU01x14_090800 [Parasponia andersonii]	PON69055.1	1e-05
FCA_r2.3chr12:9879244	9879244	T	G	0.5|0	Tyrosine-protein kinase [Parasponia andersonii]	PON67573.1	1e-06
